# Supplementary material for: A Novel Peptidoglycan Binding Protein Crucial for PBP1A-Mediated Cell Wall Biogenesis in Vibrio cholerae
Source: PLoS Genet. 2014 Jun 19;10(6):e1004433. doi: 10.1371/journal.pgen.1004433 (PMC4063736; doi:10.1371/journal.pgen.1004433)
Supplement: Table S1 — Oligos used in this study. (XLS) [file pgen.1004433.s010.xls]

## Sheet: Sheet1
Table S1. Oligos used in this study.
Complementation primers/localization
TDP166	csiVfwNatXma1	GTAGTAcccgggGGGATATAGAAAAAATCACCAGTAATGACCCA
TDP167	csiVrevBamH1	GTAGTAggatccTTACTCAGCAACGCGGCG
TDP168	mrcAfwNatXma	GTAGTAcccgggAAGGTTTTAGCCTAGAGTACAAGGGTTTG
TDP169	mrcArevBamH1	GTAGTAggatccTTACTAGAACAGCTCTTCACCAGAGCT
TDP170	mrcBfwNatXma1	GTAGTAcccgggGGCAACCAGTAAAACCAAACGACAATT
TDP171	mrcBrevBamH1	GTAGTAggatccTTACCACTCAAACAGCTTTTTGATCCA
TDP172	lpoAfwNatXma1	GTAGTAcccgggCAATCATATCGACACTGGCTAATACATCC
TDP173	lpoArevBamH1	GTAGTAggatccATTTGTTCATAATGATTTCCTTGGTGCCTA
TDP310	csiVfwpHL	accatggaattcgagctcggtacccGGGATATAGAAAAAATCACCAGTAATGACCCA
TDP311	csiVrevCherry	TGTTATCCTCCTCGCCCTTGCTCACGGTCGCCACCGGCGGCTCAGCAACGCGGCGG
TDP238	mCherryfw	GTGAGCAAGGGCGAGGAGG
TDP239	mCherryrevpHL	tgcaggtcgactctagaggatccccTTACTTGTACAGCTCGTCCATGC
TDP529	VCA0079fwpHL	accatggaattcgagctcggtacccGACTTTTTTCCACAGGTAAACTGGTGA
TDP530	VCA0079revpHL	tgcaggtcgactctagaggatccccCGGGGCTTTGTACTCATACTCGAT
Knockout primers
TDP205	mrcAhomfwXba1	GTAGTAtctagaATTGAGCACTTCGCAAGGCAG
TDP206	mrcAhomupR	CTCGAGTGCGGCCGCATAATGCAAACCCTTGTACTCTAGGCT
TDP207	mrcAhomdwnF	TGCGGCCGCACTCGAGTAAACTCTGGTACAGAAAACCGAATAAAAAGA
TDP208	mrcAhomdwnXba1	GTAGTAtctagaGGTTTTAATAGATGCATTCTATCTGGGGAAG
TDP138	vc0581homupfwXba1	GTAGTAtctagaATCGGTCACAATATTGGCTGTGGT
TDP139	vc0581homuprev	CTCGAGTGCGGCCGCATTCTAGGCACCAAGGAAATCATTATGAA
TDP140	VC0581homdwnfw	TGCGGCCGCACTCGAGCGCGCTCTGGATGTATTAGCCA
TDP141	VC0581homdwnRevXba1	GTAGTAtctagaAAGAAGCAGTGTATAAGTTGGCCGATA
TDP360	csiVflankfwpCV	accgcatgcgatatcgagctctcccAGATTTGGGGGCCGGCTTTA
TDP361	csiVflankrevpCV	TTGTGAGCGGATAACAATTTGTGGAATTCCCGTGTCAACGCGCTGGTGGAG
TDP373	csiVhomR	CTCGAGTGCGGCCGCACATTACTGGTGATTTTTTCTATATCCCTTGC
TDP374	csiVdwnhomfw	TGCGGCCGCACTCGAGGACTCGATCGTGAGTTTGAATACGC
TDP282	VC1894uphomfwXba1	GTAGTAtctagaCTGCGCTGGTACTGCGC
TDP283	VC1894uphomrev	CTCGAGTGCGGCCGCACATCGTGATTCCTCTTAAAAACGTATTTTTA
TDP284	VC1894dwnhomfw	TGCGGCCGCACTCGAGTAATCCACTAGCACAGGGAAGGAG
TDP285	VC1894dwnhomrevXba1	GTAGTAtctagaATCGATATCGGATAATTCGCGCCG
Overexpression/protein purification
TDP110	csiVtruncfwNco1	GTAGTAccatggCGGCAGTTTGATATTGAAGTGATCAT
TDP111	csiVtruncrevXho1	GTAGTActcgagTTACTCAGCAACGCGGCG
TDP201	lpoAfwNco1	GTAGTAccatgggcTCGACTCAACCTTCGTCACCG
TDP88	VC0581revXho1	GTAGTActcgagACGAACACCATGCTCTGCC
TDP535	His1AfwpET	aaataattttgtttaactttaagaaggagatatacATGcatcatcaccatcaccacCAGCCTCAACTAAACAGGGATTCTCC
TDP536	mrcArevpET	agccggatctcagtggtggtggtggtggtgctcgaTTACTAGAACAGCTCTTCACCAGAGC
BACTH
TDP569	lpoAfwpKT	ACCTGGCGCGCACGCGGCGGGCTGCAGGGTCGACTTCGACTCAACCTTCGTCACCGG
TDP570	lpoAfwpUT	CGCTGGGCGCAGTGGAACGCCACTGCAGGTCGACTTCGACTCAACCTTCGTCACCGG
TDP571	lpoArevpKT	attcttagTTACTTAGGTACCCGGGGATCCTCTAGTTAACGAACACCATGCTCTGCCC
TDP572	lpoArevpUT	GATGAATTCGAGCTCGGTACCCGGGGATCCTCTAGTTAACGAACACCATGCTCTGCCC
TDP573	csiVfwpKT	ACCTGGCGCGCACGCGGCGGGCTGCAGGGTCGACTCGGCAGTTTGATATTGAAGTGATCATTTT
TDP574	csiVfwpUT	CGCTGGGCGCAGTGGAACGCCACTGCAGGTCGACTCGGCAGTTTGATATTGAAGTGATCATTTT
TDP575	csiVrevpKT	attcttagTTACTTAGGTACCCGGGGATCCTCTAGTTACTCAGCAACGCGGCG
TDP576	csiVrevpUT	GATGAATTCGAGCTCGGTACCCGGGGATCCTCTAGTTACTCAGCAACGCGGCG
TDP561	PBP1AfwpKT	ACCTGGCGCGCACGCGGCGGGCTGCAGGGTCGACTCGTGATGTCCAATTACAAACTCCGATG
TDP562	PBP1AfwpUT	CGCTGGGCGCAGTGGAACGCCACTGCAGGTCGACTCGTGATGTCCAATTACAAACTCCGATG
TDP563	PBP1ArevpKT	attcttagTTACTTAGGTACCCGGGGATCCTCTAGTTACTAGAACAGCTCTTCACCAGAGC
TDP564	PBP1ArevpUT	GATGAATTCGAGCTCGGTACCCGGGGATCCTCTAGTTACTAGAACAGCTCTTCACCAGAGC
Site-directed mutagenesis
TDP160	pbp1aS481Tfw	CCAGTCAGTGCGTCAAGTGGGTaCAAGTATCAAACCATTTATCTATTCT
TDP161	pbp1aS481Trev	AGAATAGATAAATGGTTTGATACTTGtACCCACTTGACGCACTGACTGG
