# Supplementary material for: A Novel Peptidoglycan Binding Protein Crucial for PBP1A-Mediated Cell Wall Biogenesis in Vibrio cholerae
Source: PLoS Genet. 2014 Jun 19;10(6):e1004433. doi: 10.1371/journal.pgen.1004433 (PMC4063736; doi:10.1371/journal.pgen.1004433)
Supplement: Table S2 — Strains and plasmids. (XLS) [file pgen.1004433.s011.xls]

## Sheet: Sheet1
Table S2. Strains and Plasmids used in this study.
Strain	relevant genotype	source
V. cholerae N16961
TD547	∆csiV (vc1887)	this study
TD548	∆mrcA	this study
TD549	∆lpoA (vc0581)	this study
TD550	∆lpoB	this study
TD551	mrcA::mrcAS481T	this study
TD552	lpoA::lpoA-his6	this study
TD553	lpoA::lpoA-mCherry	this study
TD554	csiV::csiV-his6	this study
TD555	csiV::csiV-his6 lpoA::lpoA-mCherry	this study
TD556	∆csiV ∆lpoB	this study
TD557	∆csiV ∆shyA	this study
TD558	∆csiV ∆shyA lacZ:Piptg:shyA	this study
Escherichia coli		this study
SM10 λpir	Δ(ara-leu)7697 ΔlacX74 ΔphoA PvuII phoR araD139 ahpC galE galK rpsL (DE3) F'[lac+ lacIq pro] gor522::Tn10 trxB pLysSRARE (CamR, StrR, TetR)
DH5 alpha λpir	F- endA1 glnV44 thi-1 recA1 relA1 gyrA96 deoR nupG Φ80dlacZΔM15 Δ(lacZYA-argF)U169, hsdR17(rK- mK+), λpir
RosettaGami	Δ(ara-leu)7697 ΔlacX74 ΔphoA PvuII phoR araD139 ahpC galE galK rpsL (DE3) F'[lac+ lacIq pro] gor522::Tn10 trxB pLysSRARE (CamR, StrR, TetR)	Invitrogen
plasmid
pJL1	ampR, ori R6K gamma, sacB, lacZ(Vc)::MCS	[24]
pCVD442	carbR, ori R6K gamma, sacB	[23]
pAM299mrcB	KanR, ori R6K gamma, Para:mrcB(1-200)	A. Möll, unpublished
pHL100	KanR, ori pSC101, lacIq, Ptac::MCS	H. Lam, unpublished
pTD101	pCVD442 ∆csiV	this study
pTD102	pCVD442 ∆mrcA	this study
pTD103	pCVD442 ∆lpoA	this study
pTD104	pCVD442 ∆lpoB	this study
pHL259	pCVD442 ∆mrcB::Kan	this study
pTD105	pCVD442 ∆shyA	this study
pTD106	pHL100csiV-mCherry	this study
pTD107	pJL1 Ptac:shyA	[15]
pTD108	pHL100csiV	this study
pTD109	pHL100 lpoA	this study
pTD110	pHL100mrcA	this study
pTD111	pHL100shyA	this study
pTD112	pET28b csiV-his6	this study
pTD113	pET28b His6-mrcA	this study
pTD114	pET28b lpoA-his6	this study
pTD115	pKT25csiV(31-266)	this study
pTD116	pUT18C(31-266)	this study
pTD117	pKT25lpoA(61-651)	this study
pTD118	pUT18clpoA(61-651)	this study
pTD119	pKT25 mrca ( - )	this study
pTD120	pUT18C mrcA	this study
